# Supplementary material for: Comparing Tumor Cell Invasion and Myeloid Cell Composition in Compatible Primary and Relapsing Glioblastoma
Source: Cancers (Basel). 2021 Jul 20;13(14):3636. doi: 10.3390/cancers13143636 (PMC8303884; doi:10.3390/cancers13143636)
Supplement: Supplementary file 1 [file cancers-13-03636-s001.zip]

Archive with 1 entries (1 files):
- cancers-1277005-supplementary.pdf
